# Supplementary material for: Long-Term Comparative Outcomes of TNF-α Antagonists vs. Vedolizumab as First-Line Biologic Therapy for Refractory Ulcerative Proctitis: A Propensity-Matched Study
Source: Biomedicines. 2026 May 17;14(5):1135. doi: 10.3390/biomedicines14051135 (PMC13204673; doi:10.3390/biomedicines14051135)
Supplement: Supplementary file 1 [file biomedicines-14-01135-s001.zip]

Archive with 1 entries (1 files):
- biomedicines-4242859-supplementary.pdf
